# Supplementary material for: Prevention and cure of murine C. difficile infection by a Lachnospiraceae strain
Source: Gut Microbes. 2024 Aug 27;16(1):2392872. doi: 10.1080/19490976.2024.2392872 (PMC11352710; doi:10.1080/19490976.2024.2392872)
Supplement: Supplemental Material [file KGMI_A_2392872_SM6507.zip]

Archive with 1 entries (1 files):
- Supplementary files-1.docx
